# Supplementary material for: Dose-Dependent Efficacy of Ulinastatin in Improving 28-Day and 30-Day Survival Rates in Sepsis: A Systematic Review and Meta-Analysis
Source: J Clin Med. 2026 Apr 2;15(7):2682. doi: 10.3390/jcm15072682 (PMC13074012; doi:10.3390/jcm15072682)
Supplement: Supplementary file 1 [file jcm-15-02682-s001.zip]

Archive with 1 entries (1 files):
- jcm-4155772-supplementary-Table S1.pdf
